# Supplementary material for: Structural Characterization, and Antioxidant, Hypoglycemic and Immunomodulatory Activity of Exopolysaccharide from Sanghuangporus sanghuang JM-1
Source: Molecules. 2024 Sep 25;29(19):4564. doi: 10.3390/molecules29194564 (PMC11477767; doi:10.3390/molecules29194564)
Supplement: Supplementary file 1 [file molecules-29-04564-s001.zip]

Archive with 1 entries (1 files):
- molecules-3202559-supplementary.pdf
